# Supplementary material for: 3D Printed Multi-Functional Scaffolds Based on Poly(ε-Caprolactone) and Hydroxyapatite Composites
Source: Nanomaterials (Basel). 2021 Sep 21;11(9):2456. doi: 10.3390/nano11092456 (PMC8465550; doi:10.3390/nano11092456)
Supplement: Supplementary file 1 [file nanomaterials-11-02456-s001.zip]

Archive with 1 entries (1 files):
- nanomaterials-1364611-Supplementary Materials (new).pdf
